# Supplementary material for: Comparative genomics of Mycoplasma feriruminatoris, a fast-growing pathogen of wild Caprinae
Source: Microb Genom. 2023 Oct 12;9(10):001112. doi: 10.1099/mgen.0.001112 (PMC10634449; doi:10.1099/mgen.0.001112)
Supplement: Supplementary material 3 [file mgen-9-1112-s003.xlsx]

## Sheet: Table S2
Table S2. Mycoplasma strains compared to the Mferi strains.
Species	Strain name	Genbank ref. no.	Genome size	CDS count	Genome sets
Mycoplasma mycoides subsp. capri	GM12	NZ_CP001668	1084586	846		outgroup	Third set : Mferi + M. mycoides cluster + neighbours complete set (M. florum as outgroup)
Mycoplasma mycoides subsp. capri	95010	NC_015431	1153998	901
Mycoplasma mycoides subsp. mycoides	Glasdysdale	NC_021025	1193808	1016
Mycoplasma mycoides subsp. mycoides	PG1	NC_005364	1211703	1017
Mycoplasma mycoides subsp. mycoides	Ben1	NZ_CP011260	1145921	943
Mycoplasma mycoides subsp. mycoides	Ben50	NZ_CP011261	1161055	979
Mycoplasma mycoides subsp. mycoides	Ben468	NZ_CP011264	1091780	901
Mycoplasma mycoides subsp. mycoides	izsam_mm5713	NZ_CP010267	1192498	1015
Mycoplasma mycoides subsp. mycoides	T1/44	NZ_CP014346	1188848	996
Mycoplasma capricolum subsp. capricolum	ATCC 27343	NC_007633	1010023	797
Mycoplasma capricolum subsp. capripneumoniae	9231-Abomsa	NZ_LM995445	1017293	705
Mycoplasma capricolum subsp. capripneumoniae	87001	NZ_CP006959	1017333	687
Mycoplasma capricolum subsp. capripneumoniae	M1601	NZ_CP017125	1016707	705
Mycoplasma capricolum subsp. capripneumoniae	ILRI181	NZ_LN515399	1017183	692
Mycoplasma capricolum subsp. capripneumoniae	F38	NZ_LN515398	1016760	703
Mycoplasma leachii	PG50	NC_014751	1008951	820
Mycoplasma putrefaciens	KS1	NC_015946	832603	654
Mycoplasma putrefaciens	Mput9231	NC_021083	859996	677
Mycoplasma putrefaciens	NCTC10155	NZ_LS991954	832598	656
Mycoplasma yeatsii	GM274B	NZ_CP007520	895051	735
Mesoplasma florum	L1	NC_006055	793224	680
Mycoplasma feriruminatoris	8756-13	LR739235	1060955	882	First set : Mferi only	Second set : Mferi + M. mycoides subsp. capri GM12 as outgroup
Mycoplasma feriruminatoris	G5847T	CP091032.1	1075604	878
Mycoplasma feriruminatoris	G5813/1+2	LR738858	1037206	882
Mycoplasma feriruminatoris	G1650	LR739234	1038690	876
Mycoplasma feriruminatoris	G1705	LR739233	1038707	878
Mycoplasma feriruminatoris	L13461	CP113496	1017763	863
Mycoplasma feriruminatoris	L14822	CP104008	1084342	872
Mycoplasma feriruminatoris	L14815	CP113497	1021626	826
Mycoplasma feriruminatoris	L15181	CP113498	1042812	849
Mycoplasma feriruminatoris	L15220	CP104009	1016817	821
Mycoplasma feriruminatoris	L15407	CP113499	1025568	929
Mycoplasma feriruminatoris	L15568	CP113500	1015346	913
Mycoplasma feriruminatoris	14/OD_0492	LR739237	1070562	904
Mycoplasma feriruminatoris	F11561	CP113495	1011470	817
